# Supplementary material for: Personalized Prediction of Patient Radiation Exposure for Therapy of Urolithiasis: An Application and Comparison of Six Machine Learning Algorithms
Source: J Pers Med. 2023 Apr 7;13(4):643. doi: 10.3390/jpm13040643 (PMC10146849; doi:10.3390/jpm13040643)
Supplement: Supplementary file 1 [file jpm-13-00643-s001.zip]

Archive with 1 entries (1 files):
- jpm-2305701-supplementary.pdf
